# Supplementary material for: Evaluation of Pyrrole Heterocyclic Derivatives as Selective MAO-B Inhibitors and Neuroprotectors
Source: Molecules. 2026 Jan 4;31(1):186. doi: 10.3390/molecules31010186 (PMC12787771; doi:10.3390/molecules31010186)
Supplement: Supplementary file 1 [file molecules-31-00186-s001.zip]

Archive with 1 entries (1 files):
- molecules-4070979-supplementary.pdf
